# Supplementary material for: Reliability of Cell-Free DNA and Targeted NGS in Predicting Chromosomal Abnormalities of Patients With Myeloid Neoplasms
Source: Front Oncol. 2022 Jun 14;12:923809. doi: 10.3389/fonc.2022.923809 (PMC9238409; doi:10.3389/fonc.2022.923809)
Supplement: Supplementary file 1 [file Table_1.xlsx]

## Sheet: Sheet1
chromosome	start	end	gene
1	11166655	11166886	MTOR
1	11166991	11167187	MTOR
1	11167487	11167596	MTOR
1	11168230	11168375	MTOR
1	11169333	11169444	MTOR
1	11169688	11169799	MTOR
1	11172879	11172988	MTOR
1	11174352	11174541	MTOR
1	11174853	11174968	MTOR
1	11175431	11175550	MTOR
1	11177045	11177159	MTOR
1	11181284	11181434	MTOR
1	11182027	11182195	MTOR
1	11184541	11184697	MTOR
1	11186668	11186863	MTOR
1	11187060	11187215	MTOR
1	11187669	11187934	MTOR
1	11188016	11188197	MTOR
1	11188501	11188631	MTOR
1	11188906	11189027	MTOR
1	11189789	11189912	MTOR
1	11190572	11190914	MTOR
1	11193110	11193266	MTOR
1	11194401	11194616	MTOR
1	11199355	11199500	MTOR
1	11199555	11199721	MTOR
1	11204627	11204821	MTOR
1	11205016	11205128	MTOR
1	11206708	11206853	MTOR
1	11210130	11210301	MTOR
1	11217203	11217378	MTOR
1	11227473	11227590	MTOR
1	11259309	11259506	MTOR
1	11259589	11259785	MTOR
1	11264596	11264813	MTOR
1	11269362	11269531	MTOR
1	11270846	11270983	MTOR
1	11272353	11272536	MTOR
1	11272842	11272979	MTOR
1	11273448	11273661	MTOR
1	11276199	11276316	MTOR
1	11288689	11288983	MTOR
1	11290963	11291131	MTOR
1	11291331	11291512	MTOR
1	11292461	11292608	MTOR
1	11293440	11293549	MTOR
1	11294190	11294327	MTOR
1	11297821	11298114	MTOR
1	11298445	11298698	MTOR
1	11300336	11300639	MTOR
1	11301567	11301751	MTOR
1	11303135	11303396	MTOR
1	11307671	11307922	MTOR
1	11307922	11308173	MTOR
1	11313870	11314050	MTOR
1	11316013	11316257	MTOR
1	11316933	11317270	MTOR
1	11318533	11318667	MTOR
1	11319236	11319508	MTOR
1	17345370	17345485	SDHB
1	17349084	17349230	SDHB
1	17350459	17350604	SDHB
1	17354238	17354382	SDHB
1	17355081	17355236	SDHB
1	17359487	17359685	SDHB
1	17371213	17371389	SDHB
1	17380436	17380565	SDHB
1	23885399	23885521	ID3
1	23885571	23885958	ID3
1	27022885	27023136	ARID1A
1	27023136	27023387	ARID1A
1	27023387	27023639	ARID1A
1	27023639	27023890	ARID1A
1	27023890	27024142	ARID1A
1	27056127	27056382	ARID1A
1	27057601	27057872	ARID1A
1	27057872	27058143	ARID1A
1	27059133	27059288	ARID1A
1	27087326	27087634	ARID1A
1	27087868	27087982	ARID1A
1	27088634	27088816	ARID1A
1	27089442	27089799	ARID1A
1	27092687	27092862	ARID1A
1	27092942	27093076	ARID1A
1	27094275	27094498	ARID1A
1	27097600	27097823	ARID1A
1	27098985	27099130	ARID1A
1	27099295	27099483	ARID1A
1	27099831	27100122	ARID1A
1	27100122	27100413	ARID1A
1	27100803	27101039	ARID1A
1	27101039	27101276	ARID1A
1	27101276	27101512	ARID1A
1	27101512	27101749	ARID1A
1	27102061	27102220	ARID1A
1	27105487	27105741	ARID1A
1	27105741	27105996	ARID1A
1	27105996	27106250	ARID1A
1	27106250	27106505	ARID1A
1	27106505	27106759	ARID1A
1	27106759	27107014	ARID1A
1	27107014	27107269	ARID1A
1	36931670	36931813	CSF3R
1	36931905	36932210	CSF3R
1	36932210	36932516	CSF3R
1	36932734	36932939	CSF3R
1	36933153	36933272	CSF3R
1	36933371	36933570	CSF3R
1	36933665	36933832	CSF3R
1	36934739	36934881	CSF3R
1	36935206	36935457	CSF3R
1	36937000	36937286	CSF3R
1	36937594	36937821	CSF3R
1	36937821	36938048	CSF3R
1	36938066	36938304	CSF3R
1	36938991	36939248	CSF3R
1	36939333	36939502	CSF3R
1	36940958	36941283	CSF3R
1	36944992	36945107	CSF3R
1	40363031	40363256	MYCL
1	40363256	40363481	MYCL
1	40363481	40363707	MYCL
1	40366441	40366674	MYCL
1	40366674	40366907	MYCL
1	40366907	40367140	MYCL
1	40367367	40367497	MYCL
1	40367550	40367676	MYCL
1	43803491	43803614	MPL
1	43803729	43803947	MPL
1	43804133	43804438	MPL
1	43804915	43805261	MPL
1	43805578	43805884	MPL
1	43806016	43806207	MPL
1	43812101	43812333	MPL
1	43812449	43812669	MPL
1	43814478	43814769	MPL
1	43814928	43815052	MPL
1	43817818	43818034	MPL
1	43818180	43818488	MPL
1	45794961	45795163	MUTYH
1	45796147	45796257	MUTYH
1	45796848	45797017	MUTYH
1	45797056	45797270	MUTYH
1	45797309	45797538	MUTYH
1	45797668	45797790	MUTYH
1	45797803	45798180	MUTYH
1	45798229	45798372	MUTYH
1	45798393	45798513	MUTYH
1	45798572	45798689	MUTYH
1	45798726	45798849	MUTYH
1	45798887	45799013	MUTYH
1	45799051	45799299	MUTYH
1	45800005	45800188	MUTYH
1	45805838	45805967	MUTYH,TOE1
1	47685315	47685621	TAL1
1	47685621	47685927	TAL1
1	47689600	47689813	TAL1
1	47691051	47691354	TAL1
1	47691354	47691657	TAL1
1	51436029	51436198	CDKN2C
1	51439558	51439773	CDKN2C
1	51439773	51439988	CDKN2C
1	65300225	65300378	JAK1
1	65301063	65301195	JAK1
1	65301757	65301911	JAK1
1	65303599	65303826	JAK1
1	65304140	65304282	JAK1
1	65305261	65305483	JAK1
1	65306908	65307053	JAK1
1	65307110	65307293	JAK1
1	65309721	65309921	JAK1
1	65310420	65310577	JAK1
1	65311189	65311366	JAK1
1	65312325	65312449	JAK1
1	65313195	65313419	JAK1
1	65316468	65316630	JAK1
1	65321165	65321424	JAK1
1	65323328	65323485	JAK1
1	65325761	65325952	JAK1
1	65330454	65330676	JAK1
1	65332543	65332906	JAK1
1	65334976	65335164	JAK1
1	65339038	65339271	JAK1
1	65344701	65344852	JAK1
1	65348930	65349190	JAK1
1	65351907	65352016	JAK1
1	78413158	78413267	FUBP1
1	78414427	78414536	FUBP1
1	78414834	78414996	FUBP1
1	78420884	78421063	FUBP1
1	78422251	78422392	FUBP1
1	78425849	78426189	FUBP1
1	78428437	78428621	FUBP1
1	78429235	78429412	FUBP1
1	78429718	78429867	FUBP1
1	78429922	78430064	FUBP1
1	78430321	78430451	FUBP1
1	78430518	78430689	FUBP1
1	78430739	78430939	FUBP1
1	78432353	78432462	FUBP1
1	78432558	78432872	FUBP1
1	78433299	78433409	FUBP1
1	78433838	78433947	FUBP1
1	78434675	78434784	FUBP1
1	78435576	78435739	FUBP1
1	78444562	78444730	FUBP1
1	115251145	115251280	NRAS
1	115252183	115252355	NRAS
1	115256415	115256628	NRAS
1	115258651	115258798	NRAS
1	118165460	118165704	TENT5C
1	118165704	118165949	TENT5C
1	118165949	118166194	TENT5C
1	118166194	118166439	TENT5C
1	118166439	118166684	TENT5C
1	120457915	120458198	NOTCH2
1	120458198	120458481	NOTCH2
1	120458481	120458764	NOTCH2
1	120458764	120459047	NOTCH2
1	120459047	120459331	NOTCH2
1	120460243	120460409	NOTCH2
1	120461015	120461183	NOTCH2
1	120461928	120462246	NOTCH2
1	120462804	120463062	NOTCH2
1	120464324	120464442	NOTCH2
1	120464845	120465089	NOTCH2
1	120465250	120465407	NOTCH2
1	120466253	120466632	NOTCH2
1	120467920	120468191	NOTCH2
1	120468191	120468462	NOTCH2
1	120469104	120469269	NOTCH2
1	120471566	120471868	NOTCH2
1	120477982	120478253	NOTCH2
1	120479893	120480106	NOTCH2
1	120480467	120480652	NOTCH2
1	120483156	120483400	NOTCH2
1	120484140	120484401	NOTCH2
1	120491029	120491196	NOTCH2
1	120491621	120491759	NOTCH2
1	120493318	120493479	NOTCH2
1	120496159	120496317	NOTCH2
1	120497654	120497890	NOTCH2
1	120501979	120502131	NOTCH2
1	120506189	120506445	NOTCH2
1	120508046	120508194	NOTCH2
1	120508987	120509147	NOTCH2
1	120510038	120510256	NOTCH2
1	120510661	120510866	NOTCH2
1	120512125	120512382	NOTCH2
1	120529558	120529710	NOTCH2
1	120539554	120539757	NOTCH2
1	120539757	120539960	NOTCH2
1	120547921	120548228	NOTCH2
1	120572599	120572717	NOTCH2
1	120611932	120612059	NOTCH2
1	150549806	150549972	MCL1
1	150550714	150550982	MCL1
1	150551311	150551559	MCL1
1	150551559	150551808	MCL1
1	150551808	150552057	MCL1
1	155870173	155870414	RIT1
1	155874096	155874309	RIT1
1	155874508	155874617	RIT1
1	155880226	155880336	RIT1
1	155880431	155880616	RIT1
1	155880630	155880745	RIT1
1	156785517	156785638	SH2D2A,NTRK1
1	156811867	156812097	NTRK1,INSRR
1	156830634	156831002	NTRK1
1	156834083	156834282	NTRK1
1	156834511	156834637	NTRK1
1	156836633	156836788	NTRK1
1	156837804	156838110	NTRK1
1	156838276	156838448	NTRK1
1	156841406	156841607	NTRK1
1	156843346	156843597	NTRK1
1	156843597	156843849	NTRK1
1	156844132	156844254	NTRK1
1	156844304	156844423	NTRK1
1	156844681	156844849	NTRK1
1	156845306	156845495	NTRK1
1	156845820	156846028	NTRK1
1	156846140	156846421	NTRK1
1	156848880	156849187	NTRK1
1	156849724	156849975	NTRK1
1	156851238	156851443	NTRK1
1	162688809	162689052	DDR2
1	162722872	162723017	DDR2
1	162724371	162724671	DDR2
1	162724936	162725098	DDR2
1	162725448	162725591	DDR2
1	162729533	162729789	DDR2
1	162730930	162731254	DDR2
1	162735749	162735858	DDR2
1	162736998	162737159	DDR2
1	162740063	162740318	DDR2
1	162741789	162742044	DDR2
1	162743253	162743490	DDR2
1	162745436	162745638	DDR2
1	162745920	162746171	DDR2
1	162748363	162748551	DDR2
1	162749891	162750066	DDR2
1	193091324	193091496	CDC73
1	193094216	193094362	CDC73
1	193099264	193099436	CDC73
1	193104479	193104589	CDC73
1	193104650	193104759	CDC73
1	193107175	193107345	CDC73
1	193110972	193111239	CDC73
1	193116970	193117107	CDC73
1	193119418	193119538	CDC73
1	193121479	193121593	CDC73
1	193172917	193173029	CDC73
1	193181154	193181268	CDC73
1	193181513	193181628	CDC73
1	193202111	193202297	CDC73
1	193205303	193205510	CDC73
1	193218852	193219016	CDC73
1	193219783	193219892	CDC73
1	204494431	204494541	MDM4
1	204494606	204494756	MDM4
1	204495455	204495609	MDM4
1	204499805	204499958	MDM4
1	204501275	204501384	MDM4
1	204506528	204506642	MDM4
1	204507331	204507464	MDM4
1	204511904	204512107	MDM4
1	204513656	204513817	MDM4
1	204515891	204516032	MDM4
1	204518235	204518525	MDM4
1	204518525	204518816	MDM4
1	226252041	226252241	H3F3A,H3F3AP4
1	226253332	226253525	H3F3A,H3F3AP4
1	226259027	226259139	H3F3A,H3F3AP4
1	231502079	231502310	EGLN1
1	231503278	231503394	EGLN1
1	231506286	231506456	EGLN1
1	231509711	231509866	EGLN1
1	231556660	231556925	EGLN1
1	231556925	231557191	EGLN1
1	231557191	231557456	EGLN1
1	231557456	231557722	EGLN1
1	241661087	241661284	FH
1	241663692	241663960	FH
1	241665714	241665877	FH
1	241667329	241667555	FH
1	241669280	241669473	FH
1	241671895	241672090	FH
1	241675249	241675455	FH
1	241676895	241677049	FH
1	241680473	241680621	FH
1	241682882	241683112	FH
1	242013722	242013894	EXO1
1	242015570	242015720	EXO1
1	242016654	242016788	EXO1
1	242020637	242020817	EXO1
1	242021799	242022025	EXO1
1	242023793	242024032	EXO1
1	242024697	242024811	EXO1
1	242030081	242030379	EXO1
1	242035313	242035587	EXO1
1	242042036	242042368	EXO1
1	242042368	242042701	EXO1
1	242045189	242045357	EXO1
1	242048607	242048835	EXO1
1	242052736	242052914	EXO1
1	243663021	243663130	SDCCAG8,AKT3
1	243668532	243668641	AKT3
1	243675604	243675753	AKT3
1	243708795	243708909	AKT3
1	243716024	243716277	AKT3
1	243727013	243727181	AKT3
1	243736207	243736369	AKT3
1	243776966	243777075	AKT3
1	243778361	243778476	AKT3
1	243800900	243801054	AKT3
1	243809183	243809344	AKT3
1	243828043	243828192	AKT3
1	243858855	243859064	AKT3
1	244006385	244006499	AKT3
2	16082155	16082448	MYCNOS,MYCN,MYCN
2	16082448	16082741	MYCNOS,MYCN,MYCN
2	16082741	16083035	MYCNOS,MYCN,MYCN
2	16085603	16085846	MYCN
2	16085846	16086089	MYCN
2	16086089	16086332	MYCN
2	17941188	17941394	GEN1
2	17942637	17942859	GEN1
2	17946157	17946362	GEN1
2	17947824	17947964	GEN1
2	17949995	17950104	GEN1
2	17952448	17952559	GEN1
2	17953846	17954057	GEN1
2	17954334	17954443	GEN1
2	17954476	17954585	GEN1
2	17955532	17955673	GEN1
2	17959213	17959394	GEN1
2	17961205	17961402	GEN1
2	17961864	17962136	GEN1
2	17962136	17962408	GEN1
2	17962408	17962680	GEN1
2	17962680	17962952	GEN1
2	17962952	17963225	GEN1
2	25457142	25457295	DNMT3A
2	25458570	25458712	DNMT3A
2	25459770	25459884	DNMT3A
2	25461968	25462089	DNMT3A
2	25463165	25463329	DNMT3A
2	25463480	25463605	DNMT3A
2	25464404	25464605	DNMT3A
2	25466713	25466906	DNMT3A
2	25467010	25467269	DNMT3A
2	25467369	25467559	DNMT3A
2	25468040	25468274	DNMT3A
2	25468826	25468945	DNMT3A
2	25469021	25469183	DNMT3A
2	25469462	25469680	DNMT3A
2	25469885	25470062	DNMT3A
2	25470429	25470634	DNMT3A
2	25470841	25471136	DNMT3A
2	25472501	25472613	DNMT3A
2	25474987	25475107	DNMT3A
2	25497733	25497966	DNMT3A
2	25498346	25498463	DNMT3A
2	25505208	25505587	DNMT3A
2	25523001	25523126	DNMT3A
2	25536731	25536910	DNMT3A
2	29416071	29416324	ALK
2	29416324	29416577	ALK
2	29416577	29416830	ALK
2	29419624	29419733	ALK
2	29420402	29420559	ALK
2	29429995	29430156	ALK
2	29432580	29432778	ALK
2	29436830	29436952	ALK
2	29443544	29443709	ALK
2	29445154	29445338	ALK
2	29445366	29445488	ALK
2	29446165	29446500	ALK
2	29448283	29448451	ALK
2	29449775	29449996	ALK
2	29450422	29450571	ALK
2	29451744	29451942	ALK
2	29455153	29455323	ALK
2	29456424	29456570	ALK
2	29462520	29462722	ALK
2	29473927	29474187	ALK
2	29497950	29498121	ALK
2	29498249	29498369	ALK
2	29519733	29519942	ALK
2	29541161	29541280	ALK
2	29543592	29543772	ALK
2	29551172	29551364	ALK
2	29606573	29606732	ALK
2	29754775	29755011	ALK
2	29917664	29917908	ALK
2	29940432	29940576	ALK
2	30142831	30143065	ALK
2	30143065	30143300	ALK
2	30143300	30143535	ALK
2	46525033	46525155	EPAS1
2	46573993	46574214	EPAS1
2	46583281	46583474	EPAS1
2	46583840	46583999	EPAS1
2	46587746	46587961	EPAS1
2	46587997	46588288	EPAS1
2	46596947	46597083	EPAS1
2	46602789	46603005	EPAS1
2	46603659	46603940	EPAS1
2	46605014	46605237	EPAS1
2	46605774	46605938	EPAS1
2	46607331	46607610	EPAS1
2	46607610	46607890	EPAS1
2	46608712	46608887	EPAS1
2	46609061	46609273	EPAS1
2	46609554	46609745	EPAS1
2	46611641	46611813	EPAS1
2	47630321	47630571	MSH2
2	47635534	47635700	MSH2
2	47637192	47637525	MSH2
2	47639547	47639750	MSH2
2	47641399	47641562	MSH2
2	47643425	47643579	MSH2
2	47656873	47657085	MSH2
2	47672656	47672818	MSH2
2	47690164	47690303	MSH2
2	47693784	47693970	MSH2
2	47698096	47698241	MSH2
2	47702141	47702418	MSH2
2	47703466	47703717	MSH2
2	47705404	47705664	MSH2
2	47707829	47708017	MSH2
2	47709902	47710093	MSH2
2	48010332	48010540	MSH6
2	48010540	48010748	MSH6
2	48018037	48018316	MSH6
2	48023026	48023211	MSH6
2	48025743	48025998	MSH6
2	48025998	48026254	MSH6
2	48026254	48026510	MSH6
2	48026510	48026766	MSH6
2	48026766	48027022	MSH6
2	48027022	48027278	MSH6
2	48027278	48027534	MSH6
2	48027534	48027790	MSH6
2	48027790	48028046	MSH6
2	48028046	48028302	MSH6
2	48030549	48030847	MSH6
2	48032036	48032175	MSH6
2	48032726	48032918	MSH6
2	48033335	48033503	MSH6
2	48033555	48033849	MSH6
2	48033902	48034016	MSH6
2	61705924	61706106	XPO1
2	61708304	61708444	XPO1
2	61709509	61709681	XPO1
2	61710086	61710231	XPO1
2	61711066	61711258	XPO1
2	61712891	61713121	XPO1
2	61715292	61715422	XPO1
2	61715712	61715921	XPO1
2	61717741	61717918	XPO1
2	61719112	61719381	XPO1
2	61719451	61719627	XPO1
2	61719665	61719897	XPO1
2	61720040	61720196	XPO1
2	61721018	61721239	XPO1
2	61722575	61722798	XPO1
2	61724007	61724158	XPO1
2	61725791	61725937	XPO1
2	61725948	61726058	XPO1
2	61726833	61727034	XPO1
2	61729092	61729201	XPO1
2	61729357	61729466	XPO1
2	61749716	61749825	XPO1
2	61752598	61752707	XPO1
2	61753549	61753678	XPO1
2	61760901	61761055	XPO1
2	136872369	136872657	CXCR4
2	136872657	136872946	CXCR4
2	136872946	136873235	CXCR4
2	136873235	136873524	CXCR4
2	136875601	136875715	CXCR4
2	140990748	140990913	LRP1B
2	140992336	140992502	LRP1B
2	140995715	140995870	LRP1B
2	140997005	140997116	LRP1B
2	141004624	141004738	LRP1B
2	141027800	141027942	LRP1B
2	141031985	141032185	LRP1B
2	141055350	141055573	LRP1B
2	141072493	141072688	LRP1B
2	141079496	141079676	LRP1B
2	141081454	141081673	LRP1B
2	141083324	141083456	LRP1B
2	141092012	141092156	LRP1B
2	141093177	141093412	LRP1B
2	141108282	141108661	LRP1B
2	141110512	141110647	LRP1B
2	141113905	141114059	LRP1B
2	141115539	141115704	LRP1B
2	141116384	141116534	LRP1B
2	141122223	141122361	LRP1B
2	141128264	141128446	LRP1B
2	141128707	141128909	LRP1B
2	141130568	141130734	LRP1B
2	141135711	141135863	LRP1B
2	141143455	141143591	LRP1B
2	141200062	141200199	LRP1B
2	141201889	141202023	LRP1B
2	141202125	141202263	LRP1B
2	141208129	141208240	LRP1B
2	141214013	141214177	LRP1B
2	141215020	141215244	LRP1B
2	141232700	141232929	LRP1B
2	141242866	141243110	LRP1B
2	141245167	141245338	LRP1B
2	141250146	141250290	LRP1B
2	141253111	141253339	LRP1B
2	141259250	141259494	LRP1B
2	141260526	141260677	LRP1B
2	141264358	141264532	LRP1B
2	141267474	141267637	LRP1B
2	141272211	141272346	LRP1B
2	141274420	141274588	LRP1B
2	141283407	141283625	LRP1B
2	141283800	141283932	LRP1B
2	141291578	141291720	LRP1B
2	141294142	141294285	LRP1B
2	141298531	141298676	LRP1B
2	141299315	141299552	LRP1B
2	141356191	141356412	LRP1B
2	141358936	141359292	LRP1B
2	141457809	141458015	LRP1B
2	141458015	141458221	LRP1B
2	141459263	141459423	LRP1B
2	141459693	141459873	LRP1B
2	141459988	141460129	LRP1B
2	141473536	141473690	LRP1B
2	141474245	141474419	LRP1B
2	141526776	141526938	LRP1B
2	141528431	141528586	LRP1B
2	141533615	141533814	LRP1B
2	141571219	141571386	LRP1B
2	141597543	141597685	LRP1B
2	141598481	141598698	LRP1B
2	141607665	141607921	LRP1B
2	141609204	141609359	LRP1B
2	141625139	141625425	LRP1B
2	141625657	141625837	LRP1B
2	141641380	141641612	LRP1B
2	141643681	141643925	LRP1B
2	141660482	141660747	LRP1B
2	141665437	141665662	LRP1B
2	141680520	141680721	LRP1B
2	141707793	141708035	LRP1B
2	141709421	141709533	LRP1B
2	141739723	141739863	LRP1B
2	141747095	141747231	LRP1B
2	141751558	141751715	LRP1B
2	141762896	141763031	LRP1B
2	141771119	141771324	LRP1B
2	141773258	141773503	LRP1B
2	141777464	141777771	LRP1B
2	141806549	141806796	LRP1B
2	141812677	141812841	LRP1B
2	141816446	141816630	LRP1B
2	141819612	141819859	LRP1B
2	141945978	141946157	LRP1B
2	141986726	141987026	LRP1B
2	142004789	142004928	LRP1B
2	142012083	142012219	LRP1B
2	142237957	142238108	LRP1B
2	142567842	142567980	LRP1B
2	142888158	142888351	LRP1B
2	178095507	178095755	NFE2L2
2	178095755	178096004	NFE2L2
2	178096004	178096252	NFE2L2
2	178096252	178096501	NFE2L2
2	178096501	178096750	NFE2L2
2	178097114	178097316	NFE2L2
2	178097956	178098091	NFE2L2
2	178098727	178099044	NFE2L2
2	178129174	178129338	NFE2L2
2	190656530	190656675	PMS1
2	190660489	190660693	PMS1
2	190670372	190670544	PMS1
2	190682737	190682916	PMS1
2	190708682	190708831	PMS1
2	190717369	190717528	PMS1
2	190718646	190718815	PMS1
2	190718959	190719264	PMS1
2	190719264	190719569	PMS1
2	190719569	190719875	PMS1
2	190720503	190720612	PMS1
2	190728419	190728689	PMS1
2	190728689	190728959	PMS1
2	190732511	190732693	PMS1
2	190738215	190738402	PMS1
2	190741987	190742169	PMS1
2	198257019	198257190	SF3B1
2	198257681	198257939	SF3B1
2	198260750	198261057	SF3B1
2	198262689	198262851	SF3B1
2	198263172	198263316	SF3B1
2	198264771	198264900	SF3B1
2	198264969	198265167	SF3B1
2	198265429	198265682	SF3B1
2	198266100	198266270	SF3B1
2	198266459	198266645	SF3B1
2	198266693	198266863	SF3B1
2	198267269	198267567	SF3B1
2	198267581	198267795	SF3B1
2	198268299	198268495	SF3B1
2	198269794	198269906	SF3B1
2	198269968	198270204	SF3B1
2	198272716	198272877	SF3B1
2	198273086	198273380	SF3B1
2	198274465	198274764	SF3B1
2	198281455	198281666	SF3B1
2	198283208	198283317	SF3B1
2	198283576	198283685	SF3B1
2	198285140	198285287	SF3B1
2	198285736	198285866	SF3B1
2	198288514	198288709	SF3B1
2	198299638	198299751	SF3B1
2	209101790	209101900	IDH1
2	209103787	209103974	IDH1
2	209104544	209104748	IDH1
2	209106684	209106878	IDH1
2	209108121	209108371	IDH1
2	209110035	209110166	IDH1
2	209113084	209113409	IDH1
2	209116134	209116289	IDH1
2	212248332	212248567	ERBB4
2	212248567	212248802	ERBB4
2	212251542	212251885	ERBB4
2	212252663	212252775	ERBB4
2	212285158	212285343	ERBB4
2	212286684	212286848	ERBB4
2	212288830	212289034	ERBB4
2	212293078	212293242	ERBB4
2	212295661	212295830	ERBB4
2	212426593	212426855	ERBB4
2	212483883	212484018	ERBB4
2	212488595	212488780	ERBB4
2	212495169	212495324	ERBB4
2	212522448	212522577	ERBB4
2	212522650	212522773	ERBB4
2	212530039	212530225	ERBB4
2	212537858	212538009	ERBB4
2	212543770	212543914	ERBB4
2	212566683	212566904	ERBB4
2	212568816	212568935	ERBB4
2	212569998	212570183	ERBB4
2	212576761	212576906	ERBB4
2	212578254	212578393	ERBB4
2	212587112	212587268	ERBB4
2	212589762	212589926	ERBB4
2	212615330	212615444	ERBB4
2	212652735	212652889	ERBB4
2	212812148	212812357	ERBB4
2	212989450	212989644	ERBB4
2	213403141	213403260	ERBB4
3	10070331	10070444	FANCD2
3	10074510	10074665	FANCD2
3	10076117	10076228	FANCD2
3	10076323	10076499	FANCD2
3	10076811	10076925	FANCD2
3	10077939	10078048	FANCD2
3	10080956	10081065	FANCD2
3	10081399	10081545	FANCD2
3	10083284	10083402	FANCD2
3	10084235	10084369	FANCD2
3	10084709	10084850	FANCD2
3	10085124	10085340	FANCD2
3	10085431	10085598	FANCD2
3	10088209	10088412	FANCD2
3	10089566	10089783	FANCD2
3	10091021	10091204	FANCD2
3	10094044	10094206	FANCD2
3	10101970	10102118	FANCD2
3	10103747	10103978	FANCD2
3	10105453	10105655	FANCD2
3	10106031	10106145	FANCD2
3	10106373	10106591	FANCD2
3	10107046	10107260	FANCD2
3	10107519	10107715	FANCD2
3	10108884	10109057	FANCD2
3	10114549	10114683	FANCD2
3	10114929	10115073	FANCD2
3	10116208	10116362	FANCD2
3	10119759	10119900	FANCD2
3	10122777	10122918	FANCD2
3	10123020	10123167	FANCD2
3	10127488	10127625	FANCD2
3	10128782	10128966	FANCD2
3	10130117	10130231	FANCD2
3	10130492	10130640	FANCD2
3	10131942	10132086	FANCD2
3	10133838	10133955	FANCD2
3	10134936	10135051	FANCD2
3	10135952	10136066	FANCD2
3	10136851	10136963	FANCD2
3	10137994	10138180	FANCD2
3	10140385	10140639	FANCD2
3	10142848	10142967	FANCD2
3	10183465	10183683	VHL
3	10183683	10183902	VHL
3	10188190	10188341	VHL
3	10191440	10191654	VHL
3	12625991	12626186	RAF1
3	12626331	12626506	RAF1
3	12626600	12626757	RAF1
3	12626800	12626912	RAF1
3	12627162	12627305	RAF1
3	12629071	12629181	RAF1
3	12632260	12632556	RAF1
3	12633197	12633311	RAF1
3	12641156	12641326	RAF1
3	12641624	12641783	RAF1
3	12641880	12641994	RAF1
3	12645629	12645810	RAF1
3	12647692	12647821	RAF1
3	12650255	12650428	RAF1
3	12650726	12650845	RAF1
3	12653433	12653574	RAF1
3	12660008	12660242	RAF1
3	30648329	30648539	TGFBR2
3	30664660	30664770	TGFBR2
3	30686194	30686429	TGFBR2
3	30691756	30691957	TGFBR2
3	30713105	30713381	TGFBR2
3	30713381	30713657	TGFBR2
3	30713657	30713934	TGFBR2
3	30715571	30715751	TGFBR2
3	30729820	30730008	TGFBR2
3	30732840	30733132	TGFBR2
3	37035022	37035176	MLH1
3	37038086	37038224	MLH1
3	37042439	37042569	MLH1
3	37045873	37045991	MLH1
3	37048448	37048562	MLH1
3	37050276	37050420	MLH1
3	37053254	37053364	MLH1
3	37053484	37053602	MLH1
3	37055915	37056051	MLH1
3	37058984	37059103	MLH1
3	37061785	37061986	MLH1
3	37067121	37067510	MLH1
3	37070269	37070428	MLH1
3	37081664	37081806	MLH1
3	37083736	37083847	MLH1
3	37088995	37089181	MLH1
3	37089989	37090160	MLH1
3	37090379	37090514	MLH1
3	37091971	37092195	MLH1
3	38180101	38180351	MYD88
3	38180351	38180601	MYD88
3	38181313	38181496	MYD88
3	38181844	38182124	MYD88
3	38182124	38182405	MYD88
3	38182606	38182783	MYD88
3	41265474	41265587	CTNNB1
3	41266010	41266266	CTNNB1
3	41266439	41266703	CTNNB1
3	41266818	41267078	CTNNB1
3	41267137	41267413	CTNNB1
3	41268690	41268851	CTNNB1
3	41274826	41274944	CTNNB1
3	41275008	41275363	CTNNB1
3	41275616	41275795	CTNNB1
3	41277209	41277371	CTNNB1
3	41277821	41278002	CTNNB1
3	41278044	41278206	CTNNB1
3	41279466	41279575	CTNNB1
3	41280618	41280864	CTNNB1
3	47058577	47058762	SETD2
3	47059121	47059242	SETD2
3	47061238	47061352	SETD2
3	47079146	47079300	SETD2
3	47084045	47084196	SETD2
3	47087962	47088141	SETD2
3	47098282	47098517	SETD2
3	47098517	47098752	SETD2
3	47098752	47098987	SETD2
3	47103644	47103844	SETD2
3	47108549	47108658	SETD2
3	47122451	47122585	SETD2
3	47125192	47125430	SETD2
3	47125430	47125668	SETD2
3	47125668	47125906	SETD2
3	47127675	47127826	SETD2
3	47129570	47129761	SETD2
3	47139385	47139598	SETD2
3	47142906	47143058	SETD2
3	47144819	47144933	SETD2
3	47147474	47147631	SETD2
3	47155360	47155520	SETD2
3	47158103	47158255	SETD2
3	47161623	47161883	SETD2
3	47161883	47162144	SETD2
3	47162144	47162405	SETD2
3	47162405	47162666	SETD2
3	47162666	47162927	SETD2
3	47162927	47163187	SETD2
3	47163187	47163448	SETD2
3	47163448	47163709	SETD2
3	47163709	47163970	SETD2
3	47163970	47164231	SETD2
3	47164231	47164492	SETD2
3	47164492	47164752	SETD2
3	47164752	47165013	SETD2
3	47165013	47165274	SETD2
3	47165274	47165535	SETD2
3	47165535	47165796	SETD2
3	47165796	47166057	SETD2
3	47168117	47168226	SETD2
3	47205280	47205502	SETD2
3	49397631	49397832	RHOA
3	49399912	49400070	RHOA
3	49405853	49405993	RHOA
3	49412858	49413027	RHOA
3	52436277	52436494	BAP1
3	52436601	52436823	BAP1
3	52436823	52437046	BAP1
3	52437143	52437320	BAP1
3	52437421	52437668	BAP1
3	52437668	52437915	BAP1
3	52438459	52438620	BAP1
3	52439104	52439342	BAP1
3	52439760	52439976	BAP1
3	52440236	52440417	BAP1
3	52440822	52440943	BAP1
3	52441125	52441352	BAP1
3	52441372	52441486	BAP1
3	52441966	52442153	BAP1
3	52442484	52442636	BAP1
3	52443512	52443637	BAP1
3	52443639	52443982	BAP1
3	52582073	52582261	PBRM1
3	52584429	52584682	PBRM1
3	52584746	52584857	PBRM1
3	52588734	52588902	PBRM1
3	52592203	52592456	PBRM1
3	52595771	52595989	PBRM1
3	52597286	52597555	PBRM1
3	52598056	52598272	PBRM1
3	52610542	52610723	PBRM1
3	52613064	52613226	PBRM1
3	52620368	52620714	PBRM1
3	52621361	52621531	PBRM1
3	52623071	52623288	PBRM1
3	52637513	52637755	PBRM1
3	52643323	52643551	PBRM1
3	52643551	52643779	PBRM1
3	52643779	52644007	PBRM1
3	52649341	52649520	PBRM1
3	52651261	52651568	PBRM1
3	52658893	52659003	PBRM1
3	52661283	52661400	PBRM1
3	52662897	52663062	PBRM1
3	52668607	52668854	PBRM1
3	52675962	52676078	PBRM1
3	52677257	52677366	PBRM1
3	52678688	52678838	PBRM1
3	52682343	52682478	PBRM1
3	52685746	52685855	PBRM1
3	52692209	52692351	PBRM1
3	52696141	52696327	PBRM1
3	52702504	52702706	PBRM1
3	52712502	52712625	PBRM1
3	52713583	52713753	PBRM1
3	52715689	52715798	PBRM1
3	69788706	69788913	MITF
3	69812984	69813098	MITF
3	69915407	69915525	MITF
3	69928254	69928556	MITF
3	69985832	69985941	MITF
3	69986967	69987229	MITF
3	69987493	69987602	MITF
3	69988228	69988337	MITF
3	69990374	69990503	MITF
3	69998184	69998325	MITF
3	70000931	70001042	MITF
3	70005586	70005695	MITF
3	70008392	70008580	MITF
3	70013991	70014233	MITF
3	70014233	70014476	MITF
3	89156872	89156993	EPHA3
3	89176346	89176457	EPHA3
3	89259003	89259227	EPHA3
3	89259227	89259451	EPHA3
3	89259451	89259675	EPHA3
3	89390051	89390226	EPHA3
3	89390899	89391263	EPHA3
3	89444978	89445119	EPHA3
3	89448430	89448668	EPHA3
3	89456412	89456574	EPHA3
3	89457202	89457311	EPHA3
3	89462278	89462421	EPHA3
3	89468313	89468564	EPHA3
3	89478244	89478362	EPHA3
3	89480294	89480557	EPHA3
3	89498363	89498530	EPHA3
3	89499321	89499525	EPHA3
3	89521608	89521779	EPHA3
3	89528531	89528714	EPHA3
3	105377808	105378078	CBLB
3	105389067	105389203	CBLB
3	105397221	105397423	CBLB
3	105400312	105400459	CBLB
3	105400548	105400762	CBLB
3	105404150	105404315	CBLB
3	105412325	105412437	CBLB
3	105420920	105421313	CBLB
3	105422794	105423033	CBLB
3	105438885	105439113	CBLB
3	105452847	105453002	CBLB
3	105455941	105456146	CBLB
3	105459329	105459502	CBLB
3	105464734	105464909	CBLB
3	105470297	105470483	CBLB
3	105495234	105495440	CBLB
3	105572242	105572519	CBLB
3	105586232	105586459	CBLB
3	105586998	105587119	CBLB
3	105588164	105588307	CBLB
3	128199856	128200222	GATA2
3	128200617	128200804	GATA2
3	128202659	128202873	GATA2
3	128204531	128204780	GATA2
3	128204780	128205029	GATA2
3	128205029	128205278	GATA2
3	128205597	128205907	GATA2
3	138664361	138664621	FOXL2
3	138664621	138664882	FOXL2
3	138664882	138665143	FOXL2
3	138665143	138665404	FOXL2
3	138665404	138665665	FOXL2
3	142168265	142168533	ATR
3	142171964	142172080	ATR
3	142176428	142176613	ATR
3	142177791	142177959	ATR
3	142178063	142178230	ATR
3	142180758	142180975	ATR
3	142183930	142184088	ATR
3	142185160	142185384	ATR
3	142186769	142186916	ATR
3	142188173	142188445	ATR
3	142188918	142189052	ATR
3	142203940	142204148	ATR
3	142211965	142212180	ATR
3	142215140	142215378	ATR
3	142215838	142216045	ATR
3	142217411	142217624	ATR
3	142218435	142218604	ATR
3	142222112	142222321	ATR
3	142223970	142224187	ATR
3	142226758	142226969	ATR
3	142231088	142231332	ATR
3	142232335	142232487	ATR
3	142234224	142234414	ATR
3	142238489	142238639	ATR
3	142241550	142241688	ATR
3	142242829	142243067	ATR
3	142253904	142254057	ATR
3	142254933	142255091	ATR
3	142257281	142257478	ATR
3	142259740	142259883	ATR
3	142261499	142261608	ATR
3	142266561	142266760	ATR
3	142268309	142268570	ATR
3	142268968	142269188	ATR
3	142272063	142272260	ATR
3	142272469	142272604	ATR
3	142272661	142272922	ATR
3	142274710	142274989	ATR
3	142275217	142275425	ATR
3	142277439	142277628	ATR
3	142278078	142278292	ATR
3	142279086	142279301	ATR
3	142280045	142280321	ATR
3	142281064	142281374	ATR
3	142281374	142281684	ATR
3	142281684	142281994	ATR
3	142284955	142285125	ATR
3	142286877	142287012	ATR
3	142297448	142297573	ATR
3	178916581	178916793	PIK3CA
3	178916793	178917005	PIK3CA
3	178917466	178917705	PIK3CA
3	178919069	178919345	PIK3CA
3	178921315	178921591	PIK3CA
3	178922269	178922400	PIK3CA
3	178927374	178927515	PIK3CA
3	178927950	178928143	PIK3CA
3	178928208	178928372	PIK3CA
3	178935992	178936187	PIK3CA
3	178936953	178937071	PIK3CA
3	178937344	178937567	PIK3CA
3	178937720	178937946	PIK3CA
3	178938749	178938955	PIK3CA
3	178941848	178942008	PIK3CA
3	178942471	178942614	PIK3CA
3	178943734	178943846	PIK3CA
3	178947054	178947245	PIK3CA
3	178947781	178947932	PIK3CA
3	178948001	178948222	PIK3CA
3	178951876	178952190	PIK3CA
3	181430116	181430368	SOX2-OT,SOX2
3	181430368	181430620	SOX2-OT,SOX2
3	181430620	181430872	SOX2-OT,SOX2
3	181430872	181431124	SOX2-OT,SOX2
3	187440239	187440395	BCL6
3	187442682	187442919	BCL6
3	187443268	187443441	BCL6
3	187444494	187444726	BCL6
3	187446093	187446357	BCL6
3	187446789	187447052	BCL6
3	187447052	187447315	BCL6
3	187447315	187447578	BCL6
3	187447578	187447842	BCL6
3	187449471	187449726	BCL6
3	187451296	187451505	BCL6
4	1795645	1795892	FGFR3
4	1800931	1801272	FGFR3
4	1801465	1801593	FGFR3
4	1803087	1803298	FGFR3
4	1803298	1803510	FGFR3
4	1803520	1803772	FGFR3
4	1804600	1804830	FGFR3
4	1805395	1805584	FGFR3
4	1806006	1806269	FGFR3
4	1806509	1806703	FGFR3
4	1807050	1807373	FGFR3
4	1807373	1807697	FGFR3
4	1807705	1808079	FGFR3
4	1808249	1808439	FGFR3
4	1808514	1808701	FGFR3
4	1808801	1809007	FGFR3
4	1902375	1902687	NSD2
4	1902687	1902999	NSD2
4	1905937	1906122	NSD2
4	1918581	1918791	NSD2
4	1919855	1920114	NSD2
4	1920114	1920373	NSD2
4	1932332	1932506	NSD2
4	1936865	1937004	NSD2
4	1940137	1940340	NSD2
4	1941367	1941520	NSD2
4	1944049	1944163	NSD2
4	1952781	1952971	NSD2
4	1953785	1953975	NSD2
4	1954860	1955062	NSD2
4	1955062	1955265	NSD2
4	1956847	1957120	NSD2
4	1957364	1957611	NSD2
4	1957688	1957946	NSD2
4	1959623	1959785	NSD2
4	1961190	1961495	NSD2
4	1962745	1962892	NSD2
4	1976582	1976753	NSD2
4	1977008	1977165	NSD2
4	1978196	1978480	NSD2
4	1980330	1980676	NSD2
4	55124915	55125026	PDGFRA
4	55127244	55127640	PDGFRA
4	55129822	55130099	PDGFRA
4	55131075	55131221	PDGFRA
4	55133442	55133632	PDGFRA
4	55133709	55133973	PDGFRA
4	55136793	55136926	PDGFRA
4	55138551	55138694	PDGFRA
4	55139698	55139943	PDGFRA
4	55140682	55140803	PDGFRA
4	55141002	55141178	PDGFRA
4	55143543	55143700	PDGFRA
4	55144014	55144192	PDGFRA
4	55144523	55144687	PDGFRA
4	55146458	55146663	PDGFRA
4	55147740	55147853	PDGFRA
4	55151492	55151663	PDGFRA
4	55151991	55152177	PDGFRA
4	55153582	55153738	PDGFRA
4	55154949	55155070	PDGFRA
4	55155150	55155300	PDGFRA
4	55156458	55156778	PDGFRA
4	55161280	55161475	PDGFRA
4	55524145	55524274	KIT
4	55561668	55561970	KIT
4	55564442	55564758	KIT
4	55565785	55565937	KIT
4	55569881	55570063	KIT
4	55573257	55573475	KIT
4	55575581	55575746	KIT
4	55589741	55589883	KIT
4	55592011	55592226	KIT
4	55593361	55593505	KIT
4	55593559	55593715	KIT
4	55593979	55594100	KIT
4	55594166	55594308	KIT
4	55595491	55595656	KIT
4	55597485	55597598	KIT
4	55598000	55598178	KIT
4	55599229	55599363	KIT
4	55602657	55602793	KIT
4	55602863	55603004	KIT
4	55603334	55603453	KIT
4	55604589	55604728	KIT
4	55946071	55946365	KDR
4	55948099	55948232	KDR
4	55948689	55948822	KDR
4	55953768	55953940	KDR
4	55955025	55955162	KDR
4	55955531	55955646	KDR
4	55955849	55955988	KDR
4	55956116	55956254	KDR
4	55958767	55958903	KDR
4	55960924	55961131	KDR
4	55961704	55961862	KDR
4	55962382	55962546	KDR
4	55963818	55963953	KDR
4	55964297	55964445	KDR
4	55964858	55964993	KDR
4	55968055	55968205	KDR
4	55968521	55968680	KDR
4	55970804	55971173	KDR
4	55971972	55972115	KDR
4	55972820	55973025	KDR
4	55973896	55974075	KDR
4	55976563	55976743	KDR
4	55976801	55976957	KDR
4	55979465	55979654	KDR
4	55980287	55980453	KDR
4	55981014	55981214	KDR
4	55981439	55981588	KDR
4	55984754	55984972	KDR
4	55987246	55987378	KDR
4	55991336	55991508	KDR
4	66189826	66189942	EPHA5
4	66197656	66197855	EPHA5
4	66201642	66201848	EPHA5
4	66213766	66213942	EPHA5
4	66217100	66217339	EPHA5
4	66218724	66218838	EPHA5
4	66230726	66230943	EPHA5
4	66231644	66231781	EPHA5
4	66233063	66233182	EPHA5
4	66242694	66242808	EPHA5
4	66270086	66270220	EPHA5
4	66279995	66280198	EPHA5
4	66286084	66286292	EPHA5
4	66356089	66356452	EPHA5
4	66361100	66361270	EPHA5
4	66467348	66467585	EPHA5
4	66467585	66467823	EPHA5
4	66467823	66468061	EPHA5
4	66509040	66509154	EPHA5
4	66535224	66535496	EPHA5
4	106155067	106155339	TET2
4	106155339	106155611	TET2
4	106155611	106155884	TET2
4	106155884	106156156	TET2
4	106156156	106156428	TET2
4	106156428	106156701	TET2
4	106156701	106156973	TET2
4	106156973	106157246	TET2
4	106157246	106157518	TET2
4	106157518	106157790	TET2
4	106157790	106158063	TET2
4	106158063	106158335	TET2
4	106158335	106158608	TET2
4	106162488	106162602	TET2
4	106163981	106164095	TET2
4	106164720	106164943	TET2
4	106180765	106180962	TET2
4	106182895	106183050	TET2
4	106190731	106190932	TET2
4	106193713	106194091	TET2
4	106196199	106196447	TET2
4	106196447	106196696	TET2
4	106196696	106196945	TET2
4	106196945	106197194	TET2
4	106197194	106197443	TET2
4	106197443	106197692	TET2
4	153244022	153244306	FBXW7
4	153245305	153245567	FBXW7
4	153247150	153247401	FBXW7
4	153249354	153249546	FBXW7
4	153250817	153250972	FBXW7
4	153251878	153252026	FBXW7
4	153253736	153253925	FBXW7
4	153258936	153259115	FBXW7
4	153268073	153268258	FBXW7
4	153269796	153269905	FBXW7
4	153271103	153271310	FBXW7
4	153273602	153273891	FBXW7
4	153303335	153303492	FBXW7
4	153332416	153332693	FBXW7
4	153332693	153332970	FBXW7
5	1253820	1253991	TERT
5	1254399	1254645	TERT
5	1255360	1255552	TERT
5	1258704	1258813	TERT
5	1260562	1260768	TERT
5	1264511	1264740	TERT
5	1266556	1266665	TERT
5	1268598	1268824	TERT
5	1271146	1271324	TERT
5	1272228	1272454	TERT
5	1278743	1278922	TERT
5	1279353	1279597	TERT
5	1280220	1280478	TERT
5	1282529	1282765	TERT
5	1293395	1293673	TERT
5	1293673	1293952	TERT
5	1293952	1294230	TERT
5	1294230	1294509	TERT
5	1294509	1294788	TERT
5	1294838	1294995	TERT
5	1294997	1295127	TERT
5	35857067	35857180	IL7R
5	35860932	35861098	IL7R
5	35867396	35867580	IL7R
5	35871138	35871338	IL7R
5	35873566	35873755	IL7R
5	35874535	35874649	IL7R
5	35875578	35875723	IL7R
5	35876072	35876333	IL7R
5	35876333	35876594	IL7R
5	56111319	56111615	MAP3K1
5	56111615	56111911	MAP3K1
5	56116548	56116660	MAP3K1
5	56152421	56152584	MAP3K1
5	56155461	56155786	MAP3K1
5	56160553	56160776	MAP3K1
5	56161138	56161323	MAP3K1
5	56161624	56161824	MAP3K1
5	56167726	56167870	MAP3K1
5	56168414	56168617	MAP3K1
5	56168645	56168874	MAP3K1
5	56170847	56171185	MAP3K1
5	56174801	56174938	MAP3K1
5	56176519	56176665	MAP3K1
5	56176903	56177104	MAP3K1
5	56177369	56177635	MAP3K1
5	56177635	56177901	MAP3K1
5	56177901	56178168	MAP3K1
5	56178168	56178434	MAP3K1
5	56178434	56178701	MAP3K1
5	56179334	56179513	MAP3K1
5	56180479	56180663	MAP3K1
5	56181753	56181920	MAP3K1
5	56183198	56183353	MAP3K1
5	56183973	56184200	MAP3K1
5	56189341	56189512	MAP3K1
5	67522497	67522854	PIK3R1
5	67569205	67569315	PIK3R1
5	67569741	67569860	PIK3R1
5	67575418	67575574	PIK3R1
5	67576339	67576562	PIK3R1
5	67576722	67576870	PIK3R1
5	67584473	67584588	PIK3R1
5	67586531	67586671	PIK3R1
5	67588080	67588212	PIK3R1
5	67588922	67589036	PIK3R1
5	67589124	67589323	PIK3R1
5	67589517	67589683	PIK3R1
5	67590358	67590512	PIK3R1
5	67590970	67591160	PIK3R1
5	67591212	67591321	PIK3R1
5	67591986	67592177	PIK3R1
5	67593216	67593447	PIK3R1
5	112043336	112043595	APC
5	112090582	112090731	APC
5	112101983	112102141	APC
5	112102849	112103097	APC
5	112111308	112111439	APC
5	112116443	112116625	APC
5	112128136	112128245	APC
5	112136970	112137104	APC
5	112151179	112151296	APC
5	112154640	112154843	APC
5	112154843	112155046	APC
5	112157580	112157711	APC
5	112162799	112162955	APC
5	112163610	112163721	APC
5	112164538	112164698	APC
5	112170642	112170887	APC
5	112173244	112173508	APC
5	112173508	112173772	APC
5	112173772	112174036	APC
5	112174036	112174300	APC
5	112174300	112174564	APC
5	112174564	112174828	APC
5	112174828	112175092	APC
5	112175092	112175356	APC
5	112175356	112175620	APC
5	112175620	112175884	APC
5	112175884	112176148	APC
5	112176148	112176412	APC
5	112176412	112176676	APC
5	112176676	112176940	APC
5	112176940	112177204	APC
5	112177204	112177468	APC
5	112177468	112177732	APC
5	112177732	112177996	APC
5	112177996	112178260	APC
5	112178260	112178524	APC
5	112178524	112178788	APC
5	112178788	112179052	APC
5	112179052	112179316	APC
5	112179316	112179580	APC
5	112179580	112179844	APC
5	131893011	131893155	RAD50
5	131894957	131895067	RAD50
5	131911449	131911634	RAD50
5	131915003	131915213	RAD50
5	131915542	131915774	RAD50
5	131923240	131923400	RAD50
5	131923599	131923786	RAD50
5	131924351	131924598	RAD50
5	131925312	131925580	RAD50
5	131926903	131927114	RAD50
5	131927563	131927737	RAD50
5	131930549	131930759	RAD50
5	131931259	131931507	RAD50
5	131938986	131939204	RAD50
5	131939606	131939749	RAD50
5	131940487	131940717	RAD50
5	131944279	131944443	RAD50
5	131944786	131945137	RAD50
5	131951662	131951828	RAD50
5	131953756	131953994	RAD50
5	131972780	131972897	RAD50,TH2LCRR
5	131973755	131973924	RAD50,TH2LCRR
5	131976348	131976504	RAD50,TH2LCRR
5	131977861	131978061	RAD50,TH2LCRR
5	138117597	138117738	CTNNA1
5	138118859	138119066	CTNNA1
5	138145708	138145918	CTNNA1
5	138147864	138148047	CTNNA1
5	138160202	138160531	CTNNA1
5	138163198	138163442	CTNNA1
5	138221880	138221989	CTNNA1
5	138223161	138223336	CTNNA1
5	138240015	138240135	CTNNA1
5	138253389	138253599	CTNNA1
5	138260187	138260446	CTNNA1
5	138260894	138261101	CTNNA1
5	138264924	138265090	CTNNA1
5	138266144	138266436	CTNNA1
5	138266499	138266689	CTNNA1
5	138267326	138267596	CTNNA1
5	138268261	138268408	CTNNA1
5	138269400	138269610	CTNNA1
5	138269610	138269821	CTNNA1
5	149433540	149433805	CSF1R
5	149433867	149434060	CSF1R
5	149434724	149434925	CSF1R
5	149435524	149435727	CSF1R
5	149435727	149435931	CSF1R
5	149436798	149436978	CSF1R
5	149437034	149437211	CSF1R
5	149439239	149439432	CSF1R
5	149440360	149440586	CSF1R
5	149441041	149441166	CSF1R
5	149441257	149441491	CSF1R
5	149447731	149447916	CSF1R
5	149449391	149449635	CSF1R
5	149449713	149449913	CSF1R
5	149449936	149450168	CSF1R
5	149452858	149453066	CSF1R
5	149456828	149457009	CSF1R
5	149457627	149457824	CSF1R
5	149459558	149459759	CSF1R
5	149459759	149459961	CSF1R
5	149460280	149460609	CSF1R
5	149465917	149466038	CSF1R
5	149495305	149495555	PDGFRB
5	149497162	149497467	PDGFRB
5	149498284	149498438	PDGFRB
5	149499019	149499142	PDGFRB
5	149499556	149499710	PDGFRB
5	149500380	149500591	PDGFRB
5	149500730	149500896	PDGFRB
5	149501421	149501618	PDGFRB
5	149502584	149502811	PDGFRB
5	149503763	149504005	PDGFRB
5	149504281	149504403	PDGFRB
5	149504999	149505156	PDGFRB
5	149506054	149506237	PDGFRB
5	149509250	149509561	PDGFRB
5	149510064	149510265	PDGFRB
5	149511498	149511676	PDGFRB
5	149512294	149512517	PDGFRB
5	149513105	149513342	PDGFRB
5	149513432	149513605	PDGFRB
5	149514294	149514596	PDGFRB
5	149515064	149515447	PDGFRB
5	149516496	149516620	PDGFRB
5	170814874	170815030	NPM1
5	170817033	170817142	NPM1
5	170818291	170818435	NPM1
5	170818692	170818822	NPM1
5	170819706	170819842	NPM1
5	170819881	170820031	NPM1
5	170827112	170827228	NPM1
5	170827822	170827937	NPM1
5	170832239	170832427	NPM1
5	170833393	170833507	NPM1
5	170834696	170834805	NPM1
5	170837483	170837592	NPM1
5	176514552	176514677	FGFR4
5	176516501	176516728	FGFR4
5	176517365	176517614	FGFR4
5	176517614	176517863	FGFR4
5	176517932	176518163	FGFR4
5	176518664	176518839	FGFR4
5	176519281	176519586	FGFR4
5	176519613	176519790	FGFR4
5	176520059	176520317	FGFR4
5	176520317	176520575	FGFR4
5	176520575	176520833	FGFR4
5	176522256	176522458	FGFR4
5	176522489	176522784	FGFR4
5	176523039	176523431	FGFR4
5	176523567	176523750	FGFR4
5	176524257	176524439	FGFR4
5	176524474	176524688	FGFR4
5	176562088	176562339	NSD1
5	176562339	176562591	NSD1
5	176562591	176562842	NSD1
5	176562842	176563094	NSD1
5	176618872	176619025	NSD1
5	176631115	176631298	NSD1
5	176636630	176636887	NSD1
5	176636887	176637145	NSD1
5	176637145	176637403	NSD1
5	176637403	176637661	NSD1
5	176637661	176637919	NSD1
5	176637919	176638177	NSD1
5	176638177	176638435	NSD1
5	176638435	176638693	NSD1
5	176638693	176638951	NSD1
5	176638951	176639209	NSD1
5	176662815	176662964	NSD1
5	176665223	176665527	NSD1
5	176666745	176666888	NSD1
5	176671178	176671292	NSD1
5	176673671	176673826	NSD1
5	176675112	176675352	NSD1
5	176678724	176678864	NSD1
5	176683939	176684157	NSD1
5	176686951	176687195	NSD1
5	176694526	176694725	NSD1
5	176696581	176696846	NSD1
5	176700658	176700796	NSD1
5	176707540	176707843	NSD1
5	176709458	176709592	NSD1
5	176710780	176710957	NSD1
5	176715805	176715967	NSD1
5	176718948	176719170	NSD1
5	176720807	176721083	NSD1
5	176721083	176721359	NSD1
5	176721359	176721636	NSD1
5	176721636	176721912	NSD1
5	176721912	176722188	NSD1
5	176722188	176722465	NSD1
5	180030115	180030403	FLT4
5	180035264	180035389	FLT4
5	180035874	180036110	FLT4
5	180036898	180037047	FLT4
5	180038283	180038532	FLT4
5	180039493	180039616	FLT4
5	180039987	180040210	FLT4
5	180041007	180041255	FLT4
5	180043321	180043536	FLT4
5	180043828	180044004	FLT4
5	180045686	180045936	FLT4
5	180045936	180046187	FLT4
5	180046187	180046438	FLT4
5	180046625	180046848	FLT4
5	180047152	180047353	FLT4
5	180047574	180047748	FLT4
5	180047834	180048035	FLT4
5	180048088	180048264	FLT4
5	180048472	180048692	FLT4
5	180048692	180048913	FLT4
5	180049677	180049863	FLT4
5	180050848	180051078	FLT4
5	180052848	180053061	FLT4
5	180053061	180053274	FLT4
5	180055859	180056008	FLT4
5	180056218	180056449	FLT4
5	180056690	180056868	FLT4
5	180056920	180057151	FLT4
5	180057210	180057445	FLT4
5	180057514	180057848	FLT4
5	180058590	180058813	FLT4
5	180076460	180076590	FLT4
6	393114	393418	IRF4
6	394808	395050	IRF4
6	395826	395944	IRF4
6	397035	397272	IRF4
6	398810	399006	IRF4
6	401392	401788	IRF4
6	405001	405150	IRF4
6	407448	407603	IRF4
6	33286488	33286602	DAXX
6	33286757	33287078	DAXX
6	33287134	33287407	DAXX
6	33287407	33287681	DAXX
6	33287764	33288046	DAXX
6	33288147	33288390	DAXX
6	33288492	33288786	DAXX
6	33288786	33289081	DAXX
6	33289081	33289376	DAXX
6	33289416	33289733	DAXX
6	33290619	33290742	DAXX
6	35420297	35420628	FANCE
6	35423512	35423828	FANCE
6	35423828	35424144	FANCE
6	35425274	35425392	FANCE
6	35425669	35425783	FANCE
6	35426068	35426222	FANCE
6	35427051	35427242	FANCE
6	35427398	35427625	FANCE
6	35428279	35428400	FANCE
6	35430555	35430729	FANCE
6	35434010	35434130	FANCE
6	37138047	37138262	PIM1
6	37138262	37138477	PIM1
6	37138493	37138762	PIM1
6	37138762	37139032	PIM1
6	37139032	37139302	PIM1
6	37140762	37140969	PIM1
6	37141704	37141892	PIM1
6	41903661	41903910	CCND3
6	41904270	41904455	CCND3
6	41904952	41905182	CCND3
6	41908025	41908367	CCND3
6	41908595	41908797	CCND3
6	41909140	41909420	CCND3
6	106534422	106534540	PRDM1
6	106536033	106536329	PRDM1
6	106543472	106543614	PRDM1
6	106546940	106547049	PRDM1
6	106547153	106547433	PRDM1
6	106552690	106552981	PRDM1
6	106552981	106553273	PRDM1
6	106553273	106553564	PRDM1
6	106553564	106553856	PRDM1
6	106554211	106554380	PRDM1
6	106554739	106555063	PRDM1
6	106555063	106555387	PRDM1
6	117609639	117610015	ROS1
6	117622131	117622326	ROS1
6	117629947	117630099	ROS1
6	117631237	117631458	ROS1
6	117632172	117632288	ROS1
6	117638300	117638459	ROS1
6	117639313	117639428	ROS1
6	117641015	117641200	ROS1
6	117642407	117642608	ROS1
6	117645472	117645583	ROS1
6	117647381	117647582	ROS1
6	117650460	117650616	ROS1
6	117658315	117658508	ROS1
6	117662278	117662485	ROS1
6	117662557	117662818	ROS1
6	117663557	117663720	ROS1
6	117665217	117665452	ROS1
6	117674146	117674375	ROS1
6	117677783	117678092	ROS1
6	117678953	117679222	ROS1
6	117680951	117681191	ROS1
6	117681494	117681605	ROS1
6	117683752	117684041	ROS1
6	117686207	117686374	ROS1
6	117686738	117686912	ROS1
6	117687223	117687458	ROS1
6	117700208	117700347	ROS1
6	117704453	117704697	ROS1
6	117706840	117707032	ROS1
6	117708044	117708194	ROS1
6	117708933	117709205	ROS1
6	117710499	117710761	ROS1
6	117710761	117711024	ROS1
6	117714380	117714494	ROS1
6	117715312	117715514	ROS1
6	117715755	117715910	ROS1
6	117717335	117717455	ROS1
6	117718069	117718284	ROS1
6	117724296	117724516	ROS1
6	117725407	117725597	ROS1
6	117730701	117730810	ROS1
6	117737388	117737499	ROS1
6	117739576	117739685	ROS1
6	117746691	117746826	ROS1
6	138192353	138192674	TNFAIP3
6	138195974	138196222	TNFAIP3
6	138196802	138196985	TNFAIP3
6	138197101	138197365	TNFAIP3
6	138198189	138198421	TNFAIP3
6	138199547	138199784	TNFAIP3
6	138199784	138200022	TNFAIP3
6	138200022	138200260	TNFAIP3
6	138200260	138200498	TNFAIP3
6	138201202	138201434	TNFAIP3
6	138202160	138202524	TNFAIP3
6	152128997	152129251	ESR1
6	152129251	152129506	ESR1
6	152163726	152163933	ESR1
6	152201781	152201963	ESR1
6	152265301	152265660	ESR1
6	152332784	152332938	ESR1
6	152382112	152382264	ESR1
6	152415460	152415719	ESR1
6	152419851	152420121	ESR1
6	157098928	157099216	ARID1B
6	157099216	157099505	ARID1B
6	157099505	157099794	ARID1B
6	157099794	157100082	ARID1B
6	157100082	157100371	ARID1B
6	157100371	157100660	ARID1B
6	157150295	157150613	ARID1B
6	157192742	157192855	ARID1B
6	157222501	157222718	ARID1B
6	157256592	157256733	ARID1B
6	157405742	157406066	ARID1B
6	157431596	157431712	ARID1B
6	157454153	157454348	ARID1B
6	157469746	157470113	ARID1B
6	157488151	157488382	ARID1B
6	157495125	157495259	ARID1B
6	157495965	157496207	ARID1B
6	157502071	157502346	ARID1B
6	157505354	157505579	ARID1B
6	157510770	157510919	ARID1B
6	157511129	157511401	ARID1B
6	157517277	157517458	ARID1B
6	157519926	157520093	ARID1B
6	157521826	157522103	ARID1B
6	157522103	157522380	ARID1B
6	157522380	157522658	ARID1B
6	157524994	157525137	ARID1B
6	157527283	157527534	ARID1B
6	157527534	157527786	ARID1B
6	157527786	157528037	ARID1B
6	157528037	157528289	ARID1B
6	157528289	157528540	ARID1B
6	157528540	157528792	ARID1B
6	157528792	157529044	ARID1B
7	2946243	2946510	CARD11
7	2949624	2949823	CARD11
7	2951796	2952007	CARD11
7	2952912	2953138	CARD11
7	2954857	2955012	CARD11
7	2956906	2957129	CARD11
7	2958075	2958318	CARD11
7	2958600	2958714	CARD11
7	2958993	2959254	CARD11
7	2962173	2962416	CARD11
7	2962693	2962981	CARD11
7	2963855	2964011	CARD11
7	2966299	2966504	CARD11
7	2968172	2968363	CARD11
7	2969598	2969719	CARD11
7	2972135	2972252	CARD11
7	2974012	2974313	CARD11
7	2976629	2976933	CARD11
7	2977474	2977697	CARD11
7	2978281	2978490	CARD11
7	2979377	2979600	CARD11
7	2983833	2984047	CARD11
7	2984047	2984261	CARD11
7	2985444	2985595	CARD11
7	2987190	2987438	CARD11
7	2998113	2998223	CARD11
7	6017255	6017478	PMS2
7	6018178	6018396	PMS2
7	6022459	6022575	PMS2
7	6026324	6026563	PMS2
7	6026563	6026803	PMS2
7	6026803	6027042	PMS2
7	6027042	6027282	PMS2
7	6029389	6029593	PMS2
7	6031589	6031703	PMS2
7	6035153	6035269	PMS2
7	6036936	6037066	PMS2
7	6038724	6038951	PMS2
7	6041997	6042318	PMS2
7	6043242	6043455	PMS2
7	6043564	6043774	PMS2
7	6045488	6045722	PMS2
7	6048584	6048708	PMS2
7	6414327	6414456	RAC1
7	6426826	6426936	RAC1
7	6431549	6431697	RAC1
7	6438251	6438360	RAC1
7	6439737	6439850	RAC1
7	6441471	6441765	RAC1
7	6441930	6442082	RAC1
7	41729238	41729540	INHBA
7	41729540	41729842	INHBA
7	41729842	41730145	INHBA
7	41739536	41739797	INHBA
7	41739797	41740058	INHBA
7	50358650	50358764	IKZF1
7	50367226	50367381	IKZF1
7	50444179	50444531	IKZF1
7	50450214	50450437	IKZF1
7	50454984	50455174	IKZF1
7	50459416	50459593	IKZF1
7	50467552	50467840	IKZF1
7	50467840	50468128	IKZF1
7	50468128	50468416	IKZF1
7	55086943	55087065	EGFR
7	55209972	55210145	EGFR
7	55210985	55211204	EGFR
7	55214266	55214443	EGFR
7	55218975	55219084	EGFR
7	55220222	55220367	EGFR
7	55221677	55221868	EGFR
7	55223483	55223650	EGFR
7	55224216	55224357	EGFR
7	55224431	55224570	EGFR
7	55225348	55225463	EGFR
7	55227812	55228053	EGFR
7	55229178	55229347	EGFR
7	55231390	55231561	EGFR
7	55232953	55233141	EGFR
7	55236189	55236298	EGFR
7	55237994	55238249	EGFR
7	55238836	55238946	EGFR
7	55240518	55240718	EGFR
7	55240718	55240919	EGFR
7	55241604	55241806	EGFR
7	55242402	55242519	EGFR
7	55248902	55249202	EGFR
7	55259382	55259624	EGFR
7	55260424	55260539	EGFR
7	55266382	55266563	EGFR
7	55267987	55268145	EGFR
7	55268873	55269075	EGFR
7	55269366	55269481	EGFR
7	55270198	55270380	EGFR
7	55272933	55273315	EGFR
7	81331891	81332096	HGF
7	81334697	81335078	HGF
7	81335540	81335748	HGF
7	81336579	81336692	HGF
7	81339435	81339582	HGF
7	81340783	81340892	HGF
7	81346542	81346688	HGF
7	81350048	81350261	HGF
7	81355189	81355343	HGF
7	81358906	81359110	HGF
7	81372165	81372368	HGF
7	81372663	81372798	HGF
7	81374300	81374442	HGF
7	81381407	81381586	HGF
7	81386488	81386640	HGF
7	81387952	81388135	HGF
7	81392003	81392234	HGF
7	81399167	81399316	HGF
7	92244442	92244645	CDK6
7	92247378	92247530	CDK6
7	92252327	92252436	CDK6
7	92300713	92300855	CDK6
7	92340111	92340227	CDK6
7	92354532	92354646	CDK6
7	92354933	92355126	CDK6
7	92404004	92404156	CDK6
7	92462399	92462646	CDK6
7	101459304	101459428	CUX1
7	101460560	101460795	CUX1
7	101460795	101461030	CUX1
7	101556584	101556790	CUX1
7	101559374	101559517	CUX1
7	101671352	101671461	CUX1
7	101713536	101713735	CUX1
7	101740638	101740788	CUX1
7	101747528	101747755	CUX1
7	101754955	101755070	CUX1
7	101758469	101758587	CUX1
7	101801814	101801938	CUX1
7	101813681	101813892	CUX1
7	101821655	101821946	CUX1
7	101833041	101833167	CUX1
7	101837110	101837232	CUX1
7	101838734	101838950	CUX1
7	101839901	101840156	CUX1
7	101840156	101840412	CUX1
7	101840412	101840668	CUX1
7	101842076	101842190	CUX1
7	101843336	101843477	CUX1
7	101844583	101844816	CUX1
7	101844816	101845050	CUX1
7	101845050	101845284	CUX1
7	101845284	101845518	CUX1
7	101847636	101847873	CUX1
7	101848387	101848501	CUX1
7	101870626	101870830	CUX1
7	101870830	101871034	CUX1
7	101877307	101877550	CUX1
7	101882592	101882894	CUX1
7	101891686	101892054	CUX1
7	101892098	101892384	CUX1
7	101916631	101916811	CUX1
7	101917506	101917627	CUX1
7	101918440	101918637	CUX1
7	101921179	101921388	CUX1
7	101923272	101923499	CUX1
7	101924087	101924213	CUX1
7	101925052	101925281	CUX1
7	101925928	101926155	CUX1
7	101926306	101926433	CUX1
7	116335757	116335866	MET
7	116339117	116339363	MET
7	116339363	116339610	MET
7	116339610	116339856	MET
7	116339856	116340103	MET
7	116340103	116340350	MET
7	116371715	116371929	MET
7	116379993	116380147	MET
7	116380882	116381084	MET
7	116395351	116395574	MET
7	116397479	116397655	MET
7	116397686	116397837	MET
7	116398506	116398683	MET
7	116399385	116399550	MET
7	116403096	116403338	MET
7	116409679	116409850	MET
7	116411544	116411713	MET
7	116411894	116412061	MET
7	116414928	116415171	MET
7	116417426	116417535	MET
7	116418812	116419064	MET
7	116422036	116422165	MET
7	116423310	116423613	MET
7	116435688	116435850	MET
7	116435935	116436183	MET
7	128828886	128829016	SMO
7	128829082	128829403	SMO
7	128843164	128843437	SMO
7	128845000	128845263	SMO
7	128845431	128845628	SMO
7	128845985	128846227	SMO
7	128846294	128846451	SMO
7	128848581	128848708	SMO
7	128849105	128849313	SMO
7	128850193	128850438	SMO
7	128850758	128850961	SMO
7	128851453	128851631	SMO
7	128851794	128852056	SMO
7	128852056	128852319	SMO
7	140426154	140426346	BRAF
7	140434391	140434653	BRAF
7	140439599	140439773	BRAF
7	140449067	140449242	BRAF
7	140453069	140453212	BRAF
7	140453931	140454040	BRAF
7	140476699	140476910	BRAF
7	140477764	140477914	BRAF
7	140481368	140481502	BRAF
7	140482783	140482981	BRAF
7	140487310	140487421	BRAF
7	140494047	140494275	BRAF
7	140500156	140500299	BRAF
7	140501186	140501374	BRAF
7	140507733	140507953	BRAF
7	140508685	140508814	BRAF
7	140534392	140534681	BRAF
7	140549872	140550027	BRAF
7	140624315	140624529	BRAF
7	142457299	142457417	PRSS1
7	142458341	142458581	PRSS1
7	142459615	142459897	PRSS1
7	142460222	142460444	PRSS1
7	142460708	142460877	PRSS1
7	148504674	148504891	EZH2
7	148506152	148506265	EZH2
7	148506382	148506499	EZH2
7	148507417	148507535	EZH2
7	148508641	148508867	EZH2
7	148511045	148511240	EZH2
7	148511994	148512136	EZH2
7	148512581	148512690	EZH2
7	148513755	148513895	EZH2
7	148514307	148514489	EZH2
7	148514959	148515230	EZH2
7	148516674	148516789	EZH2
7	148523539	148523730	EZH2
7	148524233	148524382	EZH2
7	148525826	148525980	EZH2
7	148526814	148526958	EZH2
7	148529698	148529865	EZH2
7	148543529	148543759	EZH2
7	148544267	148544403	EZH2
7	148547515	148547624	EZH2
7	151164196	151164316	RHEB
7	151167648	151167762	RHEB
7	151168445	151168555	RHEB
7	151168617	151168726	RHEB
7	151174410	151174519	RHEB
7	151181809	151181919	RHEB
7	151188011	151188120	RHEB
7	151195169	151195279	RHEB
7	151216474	151216603	RHEB
7	151833880	151834053	KMT2C
7	151835862	151836000	KMT2C
7	151836235	151836351	KMT2C
7	151836742	151836882	KMT2C
7	151841792	151841976	KMT2C
7	151842227	151842394	KMT2C
7	151843654	151843865	KMT2C
7	151845077	151845370	KMT2C
7	151845370	151845663	KMT2C
7	151845663	151845956	KMT2C
7	151845956	151846249	KMT2C
7	151847978	151848114	KMT2C
7	151848517	151848672	KMT2C
7	151849779	151850051	KMT2C
7	151851085	151851251	KMT2C
7	151851346	151851548	KMT2C
7	151852934	151853252	KMT2C
7	151853281	151853458	KMT2C
7	151854832	151855028	KMT2C
7	151855914	151856183	KMT2C
7	151859163	151859415	KMT2C
7	151859415	151859667	KMT2C
7	151859667	151859919	KMT2C
7	151859919	151860172	KMT2C
7	151860172	151860424	KMT2C
7	151860424	151860676	KMT2C
7	151860676	151860929	KMT2C
[truncated: 3,049 more rows]
